# Supplementary material for: The Input of Terrestrial Dissolved Organic Carbon Enhanced Bacteria Growth Efficiency on Phytoplankton-DOC and Indigenous Lake DOC: A Microcosm Study
Source: Microorganisms. 2025 Sep 6;13(9):2081. doi: 10.3390/microorganisms13092081 (PMC12472250; doi:10.3390/microorganisms13092081)
Supplement: Supplementary file 1 [file microorganisms-13-02081-s001.zip]

Archive with 1 entries (1 files):
- microorganisms-3773161-supplementary.pdf
